# Supplementary material for: Associations of Lipids and Lipid-Lowering Drugs with Risk of Vascular Dementia: A Mendelian Randomization Study
Source: Nutrients. 2022 Dec 23;15(1):69. doi: 10.3390/nu15010069 (PMC9824558; doi:10.3390/nu15010069)
Supplement: Supplementary file 1 [file nutrients-15-00069-s001.zip]

Archive with 2 entries (2 files):
- supplementary figure.pdf
- supplementary table .xlsx
